# Supplementary material for: Voluntary and involuntary contributions to perceptually guided saccadic choices resolved with millisecond precision
Source: eLife. 2019 Jun 21;8:e46359. doi: 10.7554/eLife.46359 (PMC6645714; doi:10.7554/eLife.46359)
Supplement: Source code 1. — It includes an example of the model output, a license agreement, and detailed instructions (README file). [file elife-46359-code1.zip]

Archive with 6 entries (6 files):
- psych_analysis_demo.m
- race_model_demo.m
- unpack_struct.m
- example_data.mat
- LICENSE.txt
- README.txt
